# Supplementary material for: Impact of Digital Interventions on the Treatment Burden of Patients With Chronic Conditions: Systematic Review
Source: J Med Internet Res. 2025 Nov 21;27:e66874. doi: 10.2196/66874 (PMC12680937; doi:10.2196/66874)
Supplement: Multimedia Appendix 1 [file jmir_v27i1e66874_app1.xlsx]

## Sheet: Seaches
Source	Search Query	Search 1. Date	Search 1. Results	Search 1. Dublicates	Search 2. Date	Search 2. Results	Search 2. Dublicates
Web of Science	“Chronic illness” OR “chronic disease” OR “chronic diseases” OR “chronic illnesses” OR “chronically ill” OR “diabetes” OR “asthma” OR “cancer” OR “cystic fibrosis” OR “epilepsy” OR “rheumatoid arthritis” OR “HIV” OR “patient” AND “Digital” OR “Remote” OR “Mobile” OR “smartphone” OR “smartwatch” OR “smart ring” OR “smart device” OR “smart devices” OR “app” OR “mHealth” OR “eHealth” OR “web-based” …	2023-10-16	75	74	2025-06-17	41	38
ACM Digital Library	“Chronic illness” OR “chronic disease” OR “chronic diseases” OR “chronic illnesses” OR “chronically ill” OR “diabetes” OR “asthma” OR “cancer” OR “cystic fibrosis” OR “epilepsy” OR “rheumatoid arthritis” OR “HIV” OR “patient” AND “Digital” OR “Remote” OR “Mobile” OR “smartphone” OR “smartwatch” OR “smart ring” OR “smart device” OR “smart devices” OR “app” OR “mHealth” OR “eHealth” OR “web-based” …	2023-10-16	60	2	2025-06-17	0	0
CINAHL	“Chronic illness” OR “chronic disease” OR “chronic diseases” OR “chronic illnesses” OR “chronically ill” OR “diabetes” OR “asthma” OR “cancer” OR “cystic fibrosis” OR “epilepsy” OR “rheumatoid arthritis” OR “HIV” OR “patient” AND “Digital” OR “Remote” OR “Mobile” OR “smartphone” OR “smartwatch” OR “smart ring” OR “smart device” OR “smart devices” OR “app” OR “mHealth” OR “eHealth” OR “web-based” …	2023-10-16	27	24	2025-06-17	9	5
Scopus	“Chronic illness” OR “chronic disease” OR “chronic diseases” OR “chronic illnesses” OR “chronically ill” OR “diabetes” OR “asthma” OR “cancer” OR “cystic fibrosis” OR “epilepsy” OR “rheumatoid arthritis” OR “HIV” OR “patient” AND “Digital” OR “Remote” OR “Mobile” OR “smartphone” OR “smartwatch” OR “smart ring” OR “smart device” OR “smart devices” OR “app” OR “mHealth” OR “eHealth” OR “web-based” …	2023-10-16	176	98	2025-06-17	80	0
PubMed	“Chronic illness” OR “chronic disease” OR “chronic diseases” OR “chronic illnesses” OR “chronically ill” OR “diabetes” OR “asthma” OR “cancer” OR “cystic fibrosis” OR “epilepsy” OR “rheumatoid arthritis” OR “HIV” OR “patient” AND “Digital” OR “Remote” OR “Mobile” OR “smartphone” OR “smartwatch” OR “smart ring” OR “smart device” OR “smart devices” OR “app” OR “mHealth” OR “eHealth” OR “web-based” …	2023-10-16	110	0	2025-06-17	14	12
Pubmed Central	“Chronic illness” OR “chronic disease” OR “chronic diseases” OR “chronic illnesses” OR “chronically ill” OR “diabetes” OR “asthma” OR “cancer” OR “cystic fibrosis” OR “epilepsy” OR “rheumatoid arthritis” OR “HIV” OR “patient” AND “Digital” OR “Remote” OR “Mobile” OR “smartphone” OR “smartwatch” OR “smart ring” OR “smart device” OR “smart devices” OR “app” OR “mHealth” OR “eHealth” OR “web-based” …	2023-10-16	59	47	2025-06-17	0	0
Source	Systematic Reviews	Date
	Hand searches in related SLRs	2023-11-28	5
TOTAL			110	245		80	55
